# Supplementary material for: Phenotypic Investigation of Florfenicol Resistance and Molecular Detection of floR Gene in Canine and Feline MDR Enterobacterales
Source: Vet Sci. 2024 Feb 4;11(2):71. doi: 10.3390/vetsci11020071 (PMC10892669; doi:10.3390/vetsci11020071)
Supplement: Supplementary file 1 [file vetsci-11-00071-s001.zip]

Archive with 2 entries (2 files):
- Table S1 - Detailed data of florfenicol resistant isolates.xlsx
- Table S2 - Results of MIC.xlsx
