# Supplementary material for: Phenotypic Investigation of Florfenicol Resistance and Molecular Detection of floR Gene in Canine and Feline MDR Enterobacterales
Source: Vet Sci. 2024 Feb 4;11(2):71. doi: 10.3390/vetsci11020071 (PMC10892669; doi:10.3390/vetsci11020071)
Supplement: Supplementary file 1 [file vetsci-11-00071-s001.zip › Table S1 - Detailed data of florfenicol resistant isolates.xlsx]

## Sheet: FFC
Isolate code	Isolate species	Sample Type	Sample origin	Gender	Age	City	Co-current infection (1)	ARGs detected	FFC	CHL	AMP	AUG	CEC	CXM	FOX	CAZ	PIT	AMK	GEN	TOB	CIP	ENR	SXT	DOX	MIN	FOS	NIT
FC1	E. coli	Soft tissue	Canine	Male	7	Thessaloniki	ΜRSP (MDR) & Enterococcus spp (MDR)	floR	6	6	6	9	6	6	6	6	12	19	6	18	11	9	6	9	14	28	23
FC2	E. coli	Soft tissue	Canine	Female	na	Thessaloniki	MRSA (MDR) & Pseudomonas aeruginosa	floR	6	6	6	9	6	6	6	12	12	9	6	9	23	21	20	9	13	23	20
FC3	E. coli	Urine	Feline	Male	1.5	Athens		floR	6	6	6	13	6	6	20	21	16	17	9	10	11	9	6	9	16	24	17
FC4	E. coli	Soft tissue	Canine	Male	7	Thessaloniki		floR	6	6	6	11	9	8	24	21	21	18	18	17	11	6	6	6	9	27	20
FC5	E. coli	Soft tissue	Canine	Male	5	Thessaloniki	Proteus mirabilis (SDR)	none	11	11	6	6	6	6	6	6	9	17	17	19	6	6	6	10	18	26	18
FC6	E. coli	Ear canal	Canine	Male	12	Athens	Acinetobacter baumannii (SDR)	floR	6	6	6	12	8	14	20	21	19	17	10	9	6	6	6	9	10	23	20
FC7	E. coli	Soft tissue	Canine	Female	11	Thessaloniki	Klebsiella pneumoniae (MDR) & MRSP (MDR)	none	12	6	6	6	15	16	16	23	19	18	23	17	6	6	6	6	10	24	19
FC8	E. coli	Urine	Canine	Male	1	Volos		none	10	6	6	14	6	9	22	19	22	21	8	11	6	6	6	12	18	19	18
FC9	E. coli	Soft tissue	Canine	Male	4	Ierapetra	MRSP (MDR)	floR	6	6	6	11	6	6	20	12	20	19	23	22	6	6	6	6	12	21	20
FC10	E. coli	Blood	Canine	Female	9	Thessaloniki		none	14	15	6	6	6	6	6	6	6	18	20	17	6	6	6	9	11	24	11
FC11	E. coli	Soft tissue	Canine	Male	na	Volos	Proteus mirabilis (SDR) & Enterococcus spp (NDR)	none	14	14	6	13	9	10	7	13	18	17	19	17	8	6	6	6	9	26	19
FC12	E. coli	Urine	Feline	Female	6	Thessaloniki	Εnterobacter cloacae (MDR)	none	14	15	6	6	6	6	6	6	6	17	18	18	6	6	6	17	18	24	15
FC13	E. coli	Tracheal secretion	Canine	Male	1.5	Kozani		none	11	8	8	14	13	17	23	25	21	18	8	14	26	17	6	9	14	26	18
FC14	Enterobacter cloacae	Urine	Feline	Male	na	Thessaloniki		none	14	14	8	12	8	10	10	14	21	19	8	14	17	15	18	6	11	15	18
FC15	Enterobacter cloacae	Soft tissue	Feline	Male	2	Thessaloniki	Proteus mirabilis (MDR)	none	12	12	8	8	8	8	8	8	10	20	9	20	11	9	6	9	10	23	14
FC16	Enterobacter cloacae	Soft tissue	Canine	Male	3	Thessaloniki	Staphylococcus pseudintermedius (SDR), Pseudomonas aeruginosa (NDR)	floR	10	9	6	8	8	10	6	18	18	18	20	19	9	9	6	6	12	19	16
FC17	Enterobacter cloacae	Urine	Feline	Female	6	Thessaloniki	E. coli (MDR)	floR	11	6	6	6	6	6	6	6	11	17	20	12	6	6	6	6	6	17	11
FC18	Pluralibacter gergoviae	Soft tissue	Canine	Female	12	Athens	E. coli (SDR)	floR	10	9	6	9	8	10	6	19	19	20	19	23	9	9	6	9	13	16	18
FC19	Enterobacter cloacae	Soft tissue	Canine	Male	1.5	Athens	MRSP (MDR)	floR	11	9	6	12	8	8	6	21	21	22	23	23	11	11	21	11	21	21	18
FC20	Enterobacter cloacae	Blood	Canine	Female	11	Athens		floR	6	6	6	9	6	10	6	17	22	19	23	20	6	6	6	6	6	21	18
FC21	Enterobacter cloacae	Urine	Feline	Female	6.5	Thessaloniki		floR	10	11	6	6	6	6	6	6	11	19	20	20	6	6	6	6	6	19	17
FC22	Enterobacter cloacae	Soft tissue	Canine	Male	2	Athens	E. coli (MDR)	floR	9	6	6	6	6	6	6	18	20	18	19	18	6	6	6	6	14	19	18
FC23	Enterobacter cloacae	Blood	Feline	Male	1	Athens		floR	11	6	6	6	6	6	6	12	21	17	19	18	6	6	6	9	11	18	10
FC24	Enterobacter cloacae	Urine	Canine	Male	5	Thessaloniki		floR	10	9	6	6	6	6	6	21	22	17	21	18	6	6	6	6	14	22	20
FC25	Enterobacter cloacae	Soft tissue	Feline	Female	1	Serres		none	13	12	6	6	6	11	6	20	19	20	22	19	6	6	6	10	14	20	20
FC26	Pluralibacter gergoviae	Soft tissue	Canine	Female	na	Athens	E. coli (SDR)	none	11	6	6	6	6	6	6	20	18	19	17	10	8	6	6	6	12	17	20
FC27	Enterobacter cloacae	Soft tissue	Canine	Male	na	Giannitsa	MRSP (MDR)	none	14	6	6	6	6	6	6	16	14	10	8	8	6	6	6	12	16	19	13
FC28	Klebsiella pneumoniae	Soft tissue	Canine	Female	7	Thessaloniki	ΜRSA (MDR)	floR	9	9	6	6	6	6	6	6	6	13	17	9	6	6	20	6	11	6	10
FC29	Klebsiella oxytoca	Blood	Canine	Male	3	Athens	Acinetobacter baumannii (MDR)	floR	6	6	6	13	6	6	20	25	21	19	8	12	22	17	6	6	15	21	18
FC30	Klebsiella pneumoniae	Urine	Canine	Male	4	Athens		floR	6	6	6	6	6	6	6	6	6	11	23	9	8	6	6	6	11	6	6
FC31	Klebsiella pneumoniae	Urine	Canine	Female	10	Athens		floR	6	6	6	6	6	6	6	9	9	10	16	9	9	9	18	9	11	13	15
FC32	Klebsiella pneumoniae	Urine	Feline	Male	5	Thessaloniki		none	13	13	6	6	6	6	6	8	9	18	8	9	6	6	6	8	8	20	12
FC33	Klebsiella pneumoniae	Urine	Canine	Male	10	Athens		floR	6	6	6	10	11	8	10	16	16	6	6	6	6	6	6	9	14	15	8
FC34	E. coli	Bile secretion	Canine	Male	9	Athens		floR	6	6	6	11	6	6	20	22	20	19	9	17	8	6	6	6	9	23	19
FC35	Proteus mirabilis	Urine	Canine	Male	0.5	Athens		floR	6	6	6	6	6	15	13	19	24	19	18	14	6	6	6	6	6	27	9
FC36	Proteus mirabilis	Urine	Canine	Male	3	Volos		floR	9	6	6	6	6	6	11	18	22	15	9	9	6	6	6	6	6	22	9
FC37	Proteus mirabilis	Urine	Feline	Male	3	Athens		floR	6	6	6	16	6	11	21	23	24	17	13	12	6	6	6	6	6	26	10
FC38	Proteus mirabilis	Nasal secretion	Feline	Male	5	Athens	Streptococcus spp (SDR)	floR	6	6	6	17	6	6	23	27	26	23	13	14	14	11	6	6	6	24	10
FC39	Proteus mirabilis	Urine	Feline	Male	5	Heraclion		floR	8	10	6	9	6	6	16	21	23	16	13	16	16	14	27	6	10	21	10
FC40	Citrobacter freundii	Urine	Feline	Male	2	Athens	Ε. coli (MDR)	floR	6	6	6	9	7	8	9	15	22	18	19	11	9	10	6	6	14	24	17
FC41	Proteus mirabilis	Urine	Feline	Male	1.5	Volos		floR	6	6	6	8	7	14	16	18	25	17	9	10	18	12	6	6	6	21	11
FC42	Klebsiella pneumoniae	Urine	Canine	Male	7	Athens		floR	10	9	6	14	6	9	17	18	20	17	8	11	6	6	6	8	10	6	6
FC43	Proteus mirabilis	Urine	Canine	Male	4	Thessaloniki		floR	6	6	6	6	6	6	6	21	22	18	19	20	6	6	6	6	6	21	10
FC44	Morganella morganii	Vaginal swab	Canine	Female	7	Serres	Staphylococcus aureus (SDR)	floR	6	6	6	6	6	6	6	22	26	19	6	6	6	6	6	6	6	6	6
	Footnotes - Abbreviations
	(1) The isolates included in this section were obtained from the same sample with the selected bacteria.
	SDR: Single-drug Resistant: An isolate that exhibits a resistant phenotype against antibiotics of one or two different classes, not counting the intrinsic resistance mechanisms of each species.
	MDR:Multi-drug Resistant: An isolate that exhibits a resistant phenotype against antibiotics of three or more different classes, according to the formerly proposed criteria [4].
	MRSP: Methicillin-resistant Staphylococcus pseudintermedius
	MRSA:Methicillin-resistant Staphylococcus aureus.
	na: Not available
	AMK: Amikacin, AMP: Ampicillin, AUG: Amoxicillin - clavulanic acid, CAZ: Ceftazidime, CEC: Cefaclor, CHL: Chloramphenicol, CIP: Ciprofloxacin, CXM: Cefuroxime, DOX: Doxycycline, ENR: Enrofloxacin, FFC: Florfenicol, FOS: Fosfomycin, FOX: Cefoxitin, GEN: Gentamicin, MIN: Minocycline, NIT: Nitrofurantoin, PIT: Piperacillin-tazobactam, SXT: Sulfamethoxazole-Trimethoprim, TOB: Tobramycin
	Note: The numbers in the coloured cells represent the inhibition zone of the respective isolate for each antibiotic (6mm: disc diameter - absence of Inhibition zone).
	Resistant
	Intermediate
	Susceptible
