# Supplementary material for: Phenotypic Investigation of Florfenicol Resistance and Molecular Detection of floR Gene in Canine and Feline MDR Enterobacterales
Source: Vet Sci. 2024 Feb 4;11(2):71. doi: 10.3390/vetsci11020071 (PMC10892669; doi:10.3390/vetsci11020071)
Supplement: Supplementary file 1 [file vetsci-11-00071-s001.zip › Table S2 - Results of MIC.xlsx]

## Sheet: FFC
Isolate code	Identified species	Sample origin	ARGs detected	FFC	CHL	AMP	AUG	CFX	CFL	CDX	CVC	FUR	IMI	AMK	GEN	NEO	ENR	MAR	PRA	TET	DOX	SXT	NIT
FC1	E. coli	Canine	floR	R	R	R	R	R	R	R	R	R	R	S	R	R	R	R	R	R	R	R	S
FC2	E. coli	Canine	floR	R	R	R	R	R	R	R	R	R	R	R	R	S	I	S	I	R	R	S	S
FC3	E. coli	Feline	floR	R	R	R	R	R	R	R	R	R	S	R	R	S	R	R	R	R	R	R	S
FC4	E. coli	Canine	floR	R	R	R	R	R	R	S	S	S	S	S	S	S	R	R	R	R	R	R	S
FC5	E. coli	Canine	none	R	R	R	R	R	R	R	R	R	R	S	S	S	R	R	R	R	R	R	S
FC6	E. coli	Canine	floR	R	R	R	R	R	R	S	S	S	S	S	R	S	R	R	R	R	R	R	S
FC7	E. coli	Canine	none	R	R	R	R	R	R	S	S	S	S	S	S	S	R	R	R	R	R	R	S
FC8	E. coli	Canine	none	R	R	R	R	R	R	R	R	R	S	S	R	S	R	R	R	R	R	R	S
FC9	E. coli	Canine	floR	R	R	R	R	R	R	R	R	R	S	S	S	S	R	R	R	R	R	R	S
FC10	E. coli	Canine	none	R	R	R	R	R	R	R	R	R	S	S	R	S	R	R	R	R	R	R	S
FC11	E. coli	Canine	none	R	R	R	R	R	R	R	R	I	S	S	S	S	R	R	R	R	R	R	S
FC12	E. coli	Feline	none	R	R	R	R	R	R	R	R	R	R	S	S	S	R	R	R	R	S	R	S
FC13	E. coli	Canine	none	R	R	R	I	R	R	S	S	S	S	S	R	S	I	S	I	R	R	R	S
FC14	Enterobacter cloacae complex	Feline	none	R	R	NT	R	R	R	R	R	R	S	S	R	S	R	R	R	R	R	S	S
FC15	Enterobacter cloacae complex	Feline	none	R	R	ΝΤ	R	R	R	R	R	R	R	S	R	S	R	R	R	R	R	R	S
FC16	Enterobacter cloacae complex	Canine	floR	R	R	ΝΤ	R	R	R	R	R	R	S	S	S	S	R	R	R	R	R	R	S
FC17	Enterobacter cloacae complex	Feline	floR	R	R	ΝΤ	R	R	R	R	R	R	R	S	S	S	R	R	R	R	R	R	R
FC18	Pluralibacter gergoviae	Canine	floR	R	R	ΝΤ	R	R	R	R	R	R	S	S	S	S	R	R	R	R	R	R	S
FC19	Enterobacter cloacae complex	Canine	floR	R	R	ΝΤ	R	R	R	R	R	R	S	S	S	S	R	R	R	R	R	S	S
FC20	Enterobacter cloacae complex	Canine	floR	R	R	ΝΤ	R	R	R	R	R	R	S	S	S	S	R	R	R	R	R	R	S
FC21	Enterobacter cloacae complex	Feline	floR	R	R	ΝΤ	R	R	R	R	R	R	R	S	S	S	R	R	R	R	R	R	I
FC22	Enterobacter cloacae complex	Canine	floR	R	R	ΝΤ	R	R	R	R	R	R	S	S	S	I	R	R	R	R	R	R	S
FC23	Enterobacter cloacae complex	Feline	floR	R	R	ΝΤ	R	R	R	R	R	R	S	S	S	S	R	R	R	R	R	R	I
FC24	Enterobacter cloacae complex	Canine	floR	R	R	ΝΤ	R	R	R	R	R	R	S	S	S	S	R	R	R	R	R	R	S
FC25	Enterobacter cloacae complex	Feline	none	R	R	ΝΤ	R	R	R	R	R	R	S	S	S	S	R	R	R	R	R	R	S
FC26	Pluralibacter gergoviae	Canine	none	R	R	ΝΤ	R	R	R	R	R	R	S	S	S	I	R	R	R	R	R	R	S
FC27	Enterobacter cloacae complex	Canine	none	R	R	ΝΤ	R	R	R	R	R	R	I	I	R	S	R	R	R	R	R	R	I
FC28	Klebsiella pneumoniae ssp. pneumoniae	Canine	floR	R	R	R	R	R	R	R	R	R	R	R	I	S	R	R	R	R	R	S	I
FC29	Klebsiella oxytoca	Canine	floR	R	R	R	I	R	R	S	S	S	S	S	R	S	R	R	R	R	R	R	S
FC30	Klebsiella pneumoniae ssp. pneumoniae	Canine	floR	R	R	R	R	R	R	R	R	R	R	R	I	S	R	R	R	R	R	R	R
FC31	Klebsiella pneumoniae ssp. pneumoniae	Canine	floR	R	R	R	R	R	R	R	R	R	R	R	I	S	R	R	R	R	R	S	I
FC32	Klebsiella pneumoniae ssp. pneumoniae	Feline	none	R	R	R	R	R	R	R	R	R	R	S	R	S	R	R	R	R	R	R	I
FC33	Klebsiella pneumoniae ssp. pneumoniae	Canine	floR	R	R	R	R	R	R	R	R	R	I	R	R	S	R	R	R	R	R	R	R
FC34	E. coli	Canine	floR	R	R	R	R	R	R	S	S	S	S	S	R	S	R	R	R	R	R	R	S
FC35	Proteus mirabilis	Canine	floR	R	R	R	R	NT	R	R	R	R	R	S	I	I	R	R	R	R	R	R	R
FC36	Proteus mirabilis	Canine	floR	R	R	R	R	NT	R	R	R	I	I	S	R	I	R	R	R	R	R	R	R
FC37	Proteus mirabilis	Feline	floR	R	R	R	I	NT	R	S	S	S	S	S	I	I	R	R	R	R	R	R	R
FC38	Proteus mirabilis	Feline	floR	R	R	R	I	NT	R	R	R	R	R	S	I	I	R	R	R	R	R	R	R
FC39	Proteus mirabilis	Feline	floR	R	R	R	R	NT	R	S	S	S	S	S	I	I	R	R	R	R	R	S	R
FC40	Citrobacter freundii	Feline	floR	R	R	ΝΤ	R	R	R	R	R	R	S	S	S	S	R	R	R	R	R	R	S
FC41	Proteus mirabilis	Feline	floR	R	R	R	R	NT	R	R	R	I	I	S	R	I	R	R	R	R	R	R	R
FC42	Klebsiella pneumoniae ssp. pneumoniae	Canine	floR	R	R	R	I	R	R	R	R	R	S	S	R	S	R	R	R	R	R	R	R
FC43	Proteus mirabilis	Canine	floR	R	R	R	R	NT	R	R	S	S	S	S	S	S	R	R	R	R	R	R	R
FC44	Morganella morganii ssp. morganii	Canine	floR	R	R	R	R	R	R	NT	NT	S	R	S	R	R	R	R	R	R	R	R	R
	Footnotes - Abbreviations
	AMK: Amikacin, AMP: Ampicillin, AUG: Amoxicillin - clavulanic acid, CDX: Cefpodoxime, CFL: Cefalotin, CFX: Cefalexin, CVC: Cefovecin, CHL: Chloramphenicol, DOX: Doxycycline, ENR: Enrofloxacin, FFC: Florfenicol, FUR: Ceftiofur, GEN: Gentamicin, IMI: Imipenem, MAR: Marbofloxacin, NEO: Neomycin, NIT: Nitrofurantoin, NT: Not tested, PRA: Pradofloxacin, SXT: Sulfamethoxazole-Trimethoprim, TET: Tetracy…
	R: Resistant
	I: Intermediate
	S: Susceptible
